# Supplementary material for: A HuGE Review and Meta-Analyses of Genetic Associations in New Onset Diabetes after Kidney Transplantation
Source: PLoS One. 2016 Jan 20;11(1):e0147323. doi: 10.1371/journal.pone.0147323 (PMC4720424; doi:10.1371/journal.pone.0147323)
Supplement: S1 Table — This table describes the power which this study had to identify significant genetic variants. The power was based on 607 cases, 2360 controls and dependent on the Minor Allele Frequency, significance sought, and effect size (reported for each variant in Table 2). (XLSX) [file pone.0147323.s001.xlsx]

## Sheet: Sheet1
		Odds Ratio
		1.25	1.5	2	2.5
Minor Allele Frequency	0.05	>35%	>80%	>99%	>99%
	0.1	>55%	>95%	>99%	>99%
	0.2	>80%	>99%	>99%	>99%
	0.4	>90%	>99%	>99%	>99%
